# Supplementary material for: Data-Driven Prediction of the Formation of Co-Amorphous Systems
Source: Pharmaceutics. 2023 Jan 20;15(2):347. doi: 10.3390/pharmaceutics15020347 (PMC9968185; doi:10.3390/pharmaceutics15020347)
Supplement: Supplementary file 1 [file pharmaceutics-15-00347-s001.zip]

Archive with 1 entries (1 files):
- pharmaceutics-2141181-supplementary.pdf
